# Supplementary material for: Hiding in Plain Sight: Genomic Characterization of a Novel Nackednavirus and Evidence of Diverse Adomaviruses in a Hyperpigmented Lesion of a Largemouth Bass (Micropterus nigricans)
Source: Viruses. 2025 Aug 28;17(9):1173. doi: 10.3390/v17091173 (PMC12474061; doi:10.3390/v17091173)
Supplement: Supplementary file 1 [file viruses-17-01173-s001.zip]

Archive with 1 entries (1 files):
- viruses-3787873-supplementary.xlsx
