# Supplementary material for: Hiding in Plain Sight: Genomic Characterization of a Novel Nackednavirus and Evidence of Diverse Adomaviruses in a Hyperpigmented Lesion of a Largemouth Bass (Micropterus nigricans)
Source: Viruses. 2025 Aug 28;17(9):1173. doi: 10.3390/v17091173 (PMC12474061; doi:10.3390/v17091173)
Supplement: Supplementary file 1 [file viruses-17-01173-s001.zip › viruses-3787873-supplementary.xlsx]

## Sheet: Supplemental Table S1
Accession Numbers	Figure Label	Host	Assigned Type	Host Common Name	Description	Tissue Source	Gap/Ambiguity	Composition	p-value	Comments
SRX340853*	KNDV-Lp-2	Lucania parva	KNDV-Lp-2-type	Rainwater killifish	Rainwater killifish Nackednavirus Lp-2	pooled organs	0.3362	passed	0.7114	also available in Lauber et al. 2017 Supplementary Material
PV448632	MnNDV-1	Micropterus nigricans	KNDV-Lp-2-type	Largemouth bass	Largemouth Bass Nakednavirus	Fin tissue	0.3188	passed	0.7818
MH158727	ACNDV	Ophthalmotilapia ventralis	RNDV-Type	Red Cap cichlid	African cichlid nackednavirus	pooled organs	0.3079	failed	0.0359
ERX240954	ANDV	Astatotilapia sp.	RNDV-Type	Astatotilapia cichlid	Astatotilapia nackednavirus	unknown	0.4148	failed	0.042	also available in Lauber et al. 2017 Supplementary Material
SRX700630	EENDV	Anguilla anguilla	RNDV-Type	European eel	European eel nackednavirus	Olfactory epithelium	0.3395	passed	0.0671	also available in Lauber et al. 2017 Supplementary Material
SRX340220	KNDV-Lg	Lucania goodei	RNDV-Type	Bluefin killifish	Bluefin killifish nackednavirus	pooled organs	0.3308	failed	0.0092	also available in Lauber et al. 2017 Supplementary Material
SRX340836	KNDV-Lp-1	Lucania parva	RNDV-Type	Rainwater killifish	Rainwater killifish nackednavirus Lp-1	pooled organs	0.3395	failed	0.0474	also available in Lauber et al. 2017 Supplementary Material
WLN26322	LoNDV	Lamprologus ocellatus	RNDV-Type	Gold ocellatus	Lamprologus ocellatus nackednavirus	gonads	0.8832	passed	0.0909
AZP02119	RNDV	Sebastes nigrocinctus	RNDV-Type	Tiger rockfish	Tiger rockfish nackednavirus	brain	0.3079	failed	0.0359	also available in Lauber et al. 2017 Supplementary Material
SRX376926	WMNDV	Gambusia affinis	RNDV-Type	Western mosquitofish	Western mosquitofish nackednavirus	ovary	0.3308	failed	0.0062	also available in Lauber et al. 2017 Supplementary Material
C_AA050259	Cichlid-oreo330-g	Oreochromis sp. (strain BJ-2021)	RNDV-Type	Hybrid red tilapia	Cichlid-oreo330-g nackednavirus	unknown	0.3341	passed	0.1084
C_AA050262	Cichlid-trop300-g	Tropheus sp. 'Ikola'	RNDV-Type	Black Ikola cichlid	Cichlid-trop300-g nackednavirus	unknown	0.3373	failed	0.0022
C_AA050263	Cichlid-trop302-g	Tropheus sp. 'Ikola'	RNDV-Type	Black Ikola cichlid	Cichlid-trop302-g nackednavirus	unknown	0.3341	passed	0.3796
SRX1037831*	SNDV	Gasterosteus aculeatus	SNDV-Type	Three-spined stickleback	Three-spined stickleback nackednavirus	unknown	0.3657	passed	0.8027	also available in Lauber et al. 2017 Supplementary Material
C_AA050270	Dragonfish-akar681-l	Akarotaxis nudiceps	SNDV-Type	Antarctic dragonfish	Dragonfish-akar681-l nackednavirus	unknown	0.3297	passed	0.8976
C_AA050350	Stickleback-gast146	Gasterosteus aculeatus	SNDV-Type	Three-spined stickleback	Stickleback-gast146 nackednavirus	unknown	0.3297	passed	0.8755
C_AA050351	Stickleback-gast624	Gasterosteus aculeatus	SNDV-Type	Three-spined stickleback	Stickleback-gast624 nackednavirus	unknown	0.3297	passed	0.8875
C_AA050352	Stickleback-gast636	Gasterosteus aculeatus	SNDV-Type	Three-spined stickleback	Stickleback-gast636 nackednavirus	unknown	0.3297	passed	0.8875
C_AA050353	Sturgeon-acip200	Acipenser ruthenus x Huso huso	SNDV-Type	Hyrbid Beluga x Sterlet Sturgeon	Sturgeon-acip200 nackednavirus	unknown	0.3297	passed	0.2235
OR350367	PbNDV	Paracyprichromis brieni	SSNDV-Type	Blue neon cichlid	Paracyprichromis brieni nackednavirus	brain	0.3144	passed	0.5557
OR350363	ACNDV-2L	Lamprologus ocellatus	SSNDV-Type	Gold ocellatus	African cichlid nackednavirus 2	liver	0.274	passed	0.4244
SRX553136	BWNDV-1	Brienomyrus brachyistius	SSNDV-Type	Baby whalefish	Baby whale nackednavirus 1	muscle	0.3406	passed	0.8361	also available in Lauber et al. 2017 Supplementary Material
SRX573075	BWNDV-2	Brienomyrus brachyistius	SSNDV-Type	Baby whalefish	Baby whale nackednavirus 2	Electric Organ	0.3406	passed	0.7385	also available in Lauber et al. 2017 Supplementary Material
WLN26318	CmNDV	Callochromis macrops	SSNDV-Type	Large-eyed mouthbrooder	African cichlid nackednavirus 2	gill	0.881	passed	0.7348
WLN26317	EmNDV	Enantiopus melanogenys	SSNDV-Type	Black chinned xenotilapia	African cichlid nackednavirus 2	brain	0.8821	passed	0.9586
SRX265393	SSNDV	Oncorynchus nerka	SSNDV-Type	Sockeye salmon	Sockeye salmon nackednavirus	pooled organs	0.3406	passed	0.462	also available in Lauber et al. 2017 Supplementary Material
C_AA050253	Cichlid-cypr446	Paracyprichromis brieni	SSNDV-Type	Blue neon cichlid	Cichlid-cypr446 nackednavirus	unknown	0.3406	passed	0.8139
C_AA050256	Cichlid-lamp675	Lamprologus ocellatus	SSNDV-Type	Gold ocellatus	Cichlid-lamp675 nackednavirus	unknown	0.3406	passed	0.7147
C_AA050291	Elephantfish-brie291-l	Brienomyrus brachyistius	SSNDV-Type	Elephantfish	Elephantfish-brie291-l nackednavirus	unknown	0.3406	passed	0.8129
C_AA050292	Elephantfish-brie412	Brienomyrus brachyistius	SSNDV-Type	Elephantfish	Elephantfish-brie412 nackednavirus	unknown	0.3406	passed	0.7829
C_AA050295	Elephantfish-brie514	Brienomyrus brachyistius	SSNDV-Type	Elephantfish	Elephantfish-brie514 nackednavirus	unknown	0.3406	passed	0.6443
C_AA050294	Elephantfish-brie463	Brienomyrus brachyistius	SSNDV-Type	Elephantfish	Elephantfish-brie463 nackednavirus	unknown	0.3406	passed	0.6596
OR350336	EcNDV	Eretmodus cyanostictus	Lake Tanganyika Type	Striped goby cichlid/Tanganyika clown	Eretmodus cyanostictus nackednavirus	lower pharyngeal jaw	0.3155	passed	0.9191
OR350333	LaNDV	Lepidiolamprologus attenuatus	Lake Tanganyika Type	Attenusatus cichlid	Lepidiolamprologus attenuatus nackednavirus	gill	0.3166	passed	0.8402
OR350361	NbNDV-G	Neolamprologus buescheri	Lake Tanganyika Type	Builder fish	Neolamprologus buescheri nackednavirus	gill	0.6146	passed	0.8402
WLN26315	NbNDV-L	Neolamprologus buescheri	Lake Tanganyika Type	Builder fish	Neolamprologus buescheri nackednavirus	liver	0.6146	passed	0.9359
WLN26308	PbaNDV	Pseudosimochromis babaulti	Lake Tanganyika Type	Lukuga River rockgrazer	Pseudosimochromis babaulti nackednavirus	gill	0.8766	passed	0.7843
SRX367575	YDNDV	Nibea albiflora	Lake Tanganyika Type	Yellow Drum	Yellow Drum nackednavirus	unknown	0.321	passed	0.1611	also available in Lauber et al. 2017 Supplementary Material
WLN26320	TmNDV-G	Trematocara marginatum	Trematocarini Type	Convict trematocara	Trematocarini nackednavirus	gill	0.3603	passed	0.1611
OR350368	TmNDV-J	Trematocara marginatum	Trematocarini Type	Convict trematocara	Trematocarini nackednavirus	lower pharyngeal jaw	0.3603	passed	0.0959
OR350369	TnNDV-B	Trematocara nigrifrons	Trematocarini Type	Convict trematocara	Trematocarini nackednavirus	brain	0.3417	passed	0.0959
WLN26321	TnNDV-L	Trematocara nigrifrons	Trematocarini Type	Convict trematocara	Trematocarini nackednavirus	liver	0.3417	passed	0.4331
YP_009259541	BGHBV	Lepomis macrochirus	Outgroup Metahepadnavirus	Bluegill sunfish	Bluegill hepatitis B virus	lip	0.1605	passed	0.2475

## Sheet: Supplemental Table S2
Figure Label	Replicase type	Adomavirus Type	Accession Number	Host	Nomenclature and Description	percent similarity to MsA-1	Composition	p-Value	% GC-rich Amino Acids	Isoelectric Point	Molecular Weight (kDa)	Sequence Length (aa)
Adoma5353_CressRep	CressRep	Cressvirus-like replicase	SRR13163258	Ctena orbiculata	Ctena orbiculata adomavirus	0.240275	passed	0.0555	0.1818	10.1218	51.9948	440
Adoma5398_CressRep	CressRep	Cressvirus-like replicase	SRR13163238	Loripes orbiculatus	lucinid clam adomavirus	0.25187	passed	0.0689	0.1816	9.44687	46.8093	402
Adoma6119_CressRep	CressRep	Cressvirus-like replicase	SRR13163271	Anodontia alba	Anodontia alba adomavirus	0.221574	passed	0.1051	0.1831	9.83758	40.0083	344
Adoma8193_CressRep	CressRep	Cressvirus-like replicase	SRR13163270	Loripes orbiculatus	Loripes orbiculatus adomavirus	0.249417	failed	0.015	0.223	10.1679	50.8466	435
Adoma9351_CressRep	CressRep	Cressvirus-like replicase	SRR13163256	Loripes orbiculatus	Loripes orbiculatus adomavirus	0.159488	failed	0	0.1516	7.75534	106.377	910
Adoma10456_RepE1	RepE1	Papillomavirus-like replicase	SRR1560361	Mya arenaria	Mya arenaria adomavirus	0.208071	failed	0.0246	0.2102	5.28917	102.939	899
Adoma10509_RepE1	RepE1	Papillomavirus-like replicase	SRR5811961	Notospermus geniculatus	Notospermus geniculatus adomavirus	0.21197	failed	0.0001	0.1441	5.48902	102.188	888
Adoma12478_RepE1	RepE1	Papillomavirus-like replicase	SRR12246766	Tetrastemma sp. JLN-Bocas-A1	Tetrastemma adomavirus	0.205966	failed	0.019	0.1883	6.19504	83.2039	733
Adoma13176_RepE1	RepE1	Papillomavirus-like replicase	SRR5811961	Notospermus geniculatus	Notospermus geniculatus adomavirus	0.209658	failed	0	0.141	5.8478	106.105	922
Adoma13664_RepE1	RepE1	Papillomavirus-like replicase	SRR11621954	Cyclina sinensis	Cyclina sinensis adomavirus	0.216285	passed	0.0894	0.2027	5.62328	95.8452	829
Adoma17096_RepE1	RepE1	Papillomavirus-like replicase	ERR3479878	Pseudosimochromis pleurospilus	Pseudosimochromis pleurospilus Adomavirus	0.526437	passed	0.9318	0.2002	7.26455	101.851	899
Adoma17181_RepE1	RepE1	Papillomavirus-like replicase	SRR9665661	Perissodus microlepis	Perissodus microlepis	0.51357	passed	0.5616	0.2081	6.27568	111.681	990
Adoma17466_RepE1	RepE1	Papillomavirus-like replicase	ERR3469653	Lamprologus lemairii	Lamprologus lemairii	0.51357	passed	0.4727	0.2071	6.24466	111.764	990
Adoma2692_RepE1	RepE1	Papillomavirus-like replicase	SRR8148307	Anolis auratus	Anolis auratus Adomavirus	0.309613	failed	0.0008	0.1841	6.13608	93.3263	820
Adoma5526_RepE1	RepE1	Papillomavirus-like replicase	SRR12897664	Tegillarca granosa	Tegillarca granosa Adomavirus	0.267894	failed	0.0029	0.1707	7.66423	56.9605	492
Adoma9445_RepE1	RepE1	Papillomavirus-like replicase	SRR12897664	Tegillarca granosa	Tegillarca granosa Adomavirus	0.192695	failed	0	0.1838	6.4547	100.538	887
AdomaBK010892_RepE1	RepE1	Papillomavirus-like replicase	BK010892	Oreochromis niloticus	Tilapia adomavirus 2	0.301167	failed	0.0012	0.2041	5.4786	124.068	1112
AdomaBK011013_RepE1	RepE1	Papillomavirus-like replicase	BK011013	Pomacanthus xanthometopon	Blueface angelfish adomavirus	0.307017	passed	0.2986	0.2106	6.79666	68.11	603
AdomaBK011021_RepE1	RepE1	Papillomavirus-like replicase	BK011021	Xiphophorus malinche x Xiphophorus birchmanni	Swordtail adomavirus 2	0.294912	passed	0.3555	0.2078	5.54493	135.927	1208
AdomaBK012039_RepE1	RepE1	Papillomavirus-like replicase	BK012039	Dermochelys coriacea	Leatherback sea turtle adomavirus	0.334759	passed	0.0673	0.2052	6.10265	121.236	1067
AdomaBK012040_RepE1	RepE1	Papillomavirus-like replicase	BK012040	Lajonkairia lajonkairii	Manilla clam Adomavirus	0.206452	failed	0.0178	0.2103	4.86567	94.878	832
AdomaMF946548_RepE1	RepE1	Papillomavirus-like replicase	MF946548	Rhynchobatus djiddensis	Rhynchobatus djiddensis adomavirus 1	0.311984	passed	0.1023	0.2158	5.63177	136.714	1191
AdomaMF946549_RepE1	RepE1	Papillomavirus-like replicase	MF946549	Symphysodon discus	Symphysodon discus adomavirus 1	0.267316	failed	0.0368	0.2189	5.71428	123.446	1101
AdomaMN631022_RepE1	RepE1	Papillomavirus-like replicase	MN631022	Micropterus dolomieu	Micropterus dolomieu Adomavirus 2	0.277602	failed	0.0067	0.2177	6.31318	124.752	1116
AdomaMZ673484_RepE1	RepE1	Papillomavirus-like replicase	MZ673484	Micropterus dolomieu	Micropterus dolomieu Adomavirus 1	0.855556	passed	0.1146	0.1956	6.58437	125.057	1099
MnA-1	RepE1	Papillomavirus-like replicase	PV469406	Micropterus nigricans	Micropterus salmoides Adomavirus 1	100	passed	0.1759	0.1909	6.12786	112.619	990
MnA-2	RepE1	Papillomavirus-like replicase	PV469407	Micropterus nigricans	Micropterus salmoides Adomavirus 2	0.27252	passed	0.1083	0.221	6.05	104.573	928
MnA-3	RepE1	Papillomavirus-like replicase	PV469408	Micropterus nigricans	Micropterus salmoides Adomavirus 3	0.268919	failed	0.0081	0.242	8.4	80.118	707
Adoma10446_RepLT	RepLT	Polyomavirus-like replicase	SRR7963542	Haliotis sorenseni	Haliotis sorenseni	0.183024	passed	0.2083	0.2073	6.29763	91.317	796
Adoma12339_RepLT	RepLT	Polyomavirus-like replicase	SRR13687152	Collichthys lucidus	Collichthys lucidus adomavirus	0.229097	passed	0.5126	0.2168	6.77823	71.7888	632
Adoma16001_RepLT	RepLT	Polyomavirus-like replicase	ERR4832963	Sparus aurata	Gilthead bream adomavirus	0.216524	passed	0.1341	0.2142	6.85177	85.186	747
Adoma16130_RepLT	RepLT	Polyomavirus-like replicase	ERR4832963	Sparus aurata	Sparus aurata adomavirus	0.234604	passed	0.4745	0.2111	6.22452	84.5544	739
Adoma16400_RepLT	RepLT	Polyomavirus-like replicase	SRR13376340	Canis lupus familiaris	Canine adomavirus	0.210165	passed	0.4336	0.2229	6.31884	86.8558	767
Adoma17154_RepLT	RepLT	Polyomavirus-like replicase	ERR3904055	Betta splendens	Betta splendens adomavirus	0.178862	passed	0.305	0.222	6.41085	105.537	928
Adoma17237_RepLT	RepLT	Polyomavirus-like replicase	ERR3904036	Betta smaragdina	Betta smaragdina adomavirus	0.177096	passed	0.2066	0.2215	5.95477	105.12	921
Adoma18303_RepLT	RepLT	Polyomavirus-like replicase	ERR3469500	Bathybates fasciatus	Bathybates fasciatus adomavirus	0.235484	passed	0.9977	0.1917	6.45646	74.0355	647
Adoma18909_RepLT	RepLT	Polyomavirus-like replicase	SRR13692249	Lateolabrax maculatus	Lateolabrax maculatus adomavirus	0.176396	failed	0	0.3202	11.0692	94.7963	837
Adoma19746_RepLT	RepLT	Polyomavirus-like replicase	SRR13999385	Podarcis virescens	Podarcis virescens adomavirus	0.192387	failed	0	0.2278	4.89883	185.835	1668
AdomaAB543063_RepLT	RepLT	Polyomavirus-like replicase	AB543063.1	Anguilla japonica	Japanese Eel Adomavirus	0.17302	failed	0.0051	0.2235	5.78387	79.0546	698
AdomaBK010891_RepLT	RepLT	Polyomavirus-like replicase	BK010891	Oreochromis niloticus	Tilapia adomavirus 1	0.198726	passed	0.2909	0.1956	6.06681	98.7737	859
AdomaBK011012_RepLT	RepLT	Polyomavirus-like replicase	BK011012	Lates calcarifer	Barramundi adomavirus	0.196078	failed	0.0477	0.1982	6.43409	87.1931	762
AdomaBK011017_RepLT	RepLT	Polyomavirus-like replicase	BK011017	Cyprinus carpio	Carp adomavirus	0.191515	failed	0	0.2632	5.84091	107.753	946
AdomaBK011018_RepLT	RepLT	Polyomavirus-like replicase	BK011018	Family: Macrouridae	Grenadier adomavirus	0.202572	failed	0.0302	0.2552	7.74621	70.8124	631
AdomaBK011020_RepLT	RepLT	Polyomavirus-like replicase	BK011020	Xiphophorus birchmanni	Swordtail adomavirus 1	0.181472	passed	0.2004	0.1911	6.31723	95.9805	832
AdomaBK012041_RepLT	RepLT	Polyomavirus-like replicase	BK012041	Haliotis spp.	Varicolored abalone xenomavirus	0.221519	passed	0.6496	0.1905	7.55112	75.3537	651
AdomaMF946550_RepLT	RepLT	Polyomavirus-like replicase	MF946550	Anguilla marmorata	Anguilla marmorata adomavirus 1	0.2	failed	0.001	0.2584	5.25521	100.014	894
AdomaMH282863_RepLT	RepLT	Polyomavirus-like replicase	MH282863	Scleropages formosus	Arowana adomavirus	0.202033	passed	0.2804	0.2265	7.31053	100.524	874
